# Supplementary material for: Targeted Phenotypic Screening in Plasmodium falciparum and Toxoplasma gondii Reveals Novel Modes of Action of Medicines for Malaria Venture Malaria Box Molecules
Source: mSphere. 2018 Jan 24;3(1):e00534-17. doi: 10.1128/mSphere.00534-17 (PMC5770543; doi:10.1128/mSphere.00534-17)
Supplement: TABLE S1 [file sph001182457st1.xlsx]

## Sheet: Table S1
	MMV Data				This study
					Pfal Inhibition		Pfal stage transition screen (S-->R) % inhibition			Pfal Egress rupture50 (µM)			Tgon Inhibition				Tgon delayed death				Calcium ionophore A23187 induced Tgon egress
ID	Pfal EC50_nM (Extracted from MMV website)	Pfal EC50 in uM (Extracted from CHEMBL website)			Pfal EC50 Avg (µM)	Pfal EC50 Stdev (µM)	10µM	3 µM	1 µM	3D7	K1	KH004-003	Tgon % GI (avg)	Tgon % GI (stdev)	Tgon EC50 Avg (µM)	Tgon EC50 Stdev (µM)	Tgon Plaque count	Tgon Plaque area (arbitrary units)	Invasion & vacuole formation	Plastid mis-segregation	Median egress time (min)
MMV000248	0.7185	0.785067	0.9074	NA	0.267131	0.0234352	78.2363	73.3501	50.9678	#N/A	#N/A	#N/A	85.7457	6.11627	1.30794	0.0623633	N/D	N/D	#N/A	#N/A	#N/A
MMV000304	1.06	5.7238	NA	NA	0.528921	0.0521482	68.7752	58.4866	45.1474	#N/A	#N/A	#N/A	100.064	0.25511	0.884003	0.0209704	N/D	N/D	#N/A	#N/A	#N/A		Nano molar potency in P. falciparum and T. gondii
MMV000326	1.17	0.8787	NA	NA	0.893831	0.0604798	62.8602	31.839	2.29348	#N/A	#N/A	#N/A	99.2885	0.183065	0.465096	0.0848896	N/D	N/D	#N/A	#N/A	#N/A
MMV000340	0.6945	3.125	NA	NA	2.64401	0.121771	56.4214	47.8538	43.7693	#N/A	#N/A	#N/A	0	0	10	0	34	1.21	#N/A	#N/A	#N/A		Molecules having delayed death effect on T. gondii
MMV000356	1.03	1.3986	NA	NA	0.786679	0.0622748	60.6009	40.8724	18.988	#N/A	#N/A	#N/A	6.12807	7.32303	10	0	21	0.412	#N/A	#N/A	2.27
MMV000442	0.362	0.2551	NA	NA	1.11696	0.254468	66.152	49.9283	16.7705	#N/A	#N/A	#N/A	34.098	8.24365	10	0	N/D	N/D	#N/A	#N/A	#N/A		Molecules having delayed death effect on T. gondii and inducing plastid mis-segregation
MMV000443	0.439	1.4909	NA	NA	3.95971	0.361881	31.483	11.1874	0	#N/A	#N/A	#N/A	24.6297	13.1879	10	0	N/D	N/D	#N/A	#N/A	#N/A
MMV000444	ND	2.6504	NA	NA	1.9352	0.048395	61.8607	13.3459	8.72198	#N/A	#N/A	#N/A	99.4703	0.318414	1.76947	0.372123	N/D	N/D	#N/A	#N/A	#N/A		Molecules with P. falciparum egress inhibition activity
MMV000445	1.135	1.9692	NA	NA	1.13417	0.00690213	72.5913	18.908	7.25997	#N/A	#N/A	#N/A	99.6486	0.384161	2.09341	0.220427	N/D	N/D	#N/A	#N/A	#N/A
MMV000448	0.235	0.0327	1.04483	0.5312	0.0928217	0.0115679	40.694	37.7041	28.1273	#N/A	#N/A	#N/A	100.342	0.382191	1.48281	0.13546	N/D	N/D	#N/A	#N/A	#N/A		Molecules with egress inhibition activity in T. gondii
MMV000478	0.746	0.404	0.8976	NA	1.80036	0.100024	64.1492	17.6901	3.63214	#N/A	#N/A	#N/A	46.7961	4.81613	10	0	N/D	N/D	#N/A	#N/A	#N/A
MMV000483	0.683	1.8276	NA	NA	0.792228	0.0221442	43.4587	17.1276	6.52734	#N/A	#N/A	#N/A	14.8804	13.7568	10	0	31	1.433	#N/A	#N/A	#N/A				Moleules that affetced Digestive Vacuole integrity
MMV000498	ND	4.7744	NA	NA	1.30305	0.352288	56.8162	31.6627	25.3564	#N/A	#N/A	#N/A	98.7263	0.416279	1.80594	0.252692	N/D	N/D	#N/A	#N/A	#N/A
MMV000561	1.43	4.0426	NA	NA	1.11999	0.112251	68.0458	37.5969	14.8524	#N/A	#N/A	#N/A	41.4371	12.6033	10	0	N/D	N/D	#N/A	#N/A	#N/A
MMV000563	0.845	0.2383	NA	NA	1.17589	0.15187	31.0828	1.15163	0	#N/A	#N/A	#N/A	98.683	0.159503	0.963107	0.0448453	N/D	N/D	#N/A	#N/A	#N/A
MMV000570	0.194	0.7325	NA	NA	0.286449	0.00774713	80.3906	82.3278	58.8403	#N/A	#N/A	#N/A	97.7729	1.36529	3.05234	0.204155	N/D	N/D	#N/A	#N/A	#N/A
MMV000604	0.735	5.2107	NA	NA	4.11343	1.01211	48.3351	10.047	0	#N/A	#N/A	#N/A	63.1401	3.11912	10	0	N/D	N/D	#N/A	#N/A	#N/A
MMV000617	ND	4.6141	NA	NA	2.09481	0.0966752	32.8106	11.1518	8.88068	#N/A	#N/A	#N/A	100.931	0.485768	4.86627	0.24325	N/D	N/D	#N/A	#N/A	#N/A
MMV000619	1.38	4.0149	NA	NA	2.01456	0.105073	40.5415	18.2532	21.0288	#N/A	#N/A	#N/A	99.0964	0.710157	5.00014	0.689637	N/D	N/D	#N/A	#N/A	#N/A
MMV000621	ND	3.1801	NA	NA	2.15682	0.102413	40.2634	40.0896	37.5155	#N/A	#N/A	#N/A	100.085	0.256518	3.56781	0.318181	N/D	N/D	#N/A	#N/A	#N/A
MMV000634	0.648	0.6342	NA	NA	0.399757	0.0128927	73.1387	61.0539	15.8238	#N/A	#N/A	#N/A	48.6541	9.27932	10	0	N/D	N/D	#N/A	#N/A	#N/A
MMV000642	0.0202	0.0914	0.1188	NA	1.0365	1.38201	78.9447	74.9346	75.7327	0.1564	0.1829	0.2037	0	0	10	0	28	1.499	#N/A	#N/A	#N/A
MMV000648	ND	3.1587	NA	NA	0.925802	0.00214209	68.0939	44.9769	34.496	#N/A	#N/A	#N/A	0	0	10	0	24	1.342	#N/A	#N/A	#N/A
MMV000653	1.32	1.4331	NA	NA	0.6489	0.125005	74.836	65.2626	38.2789	2.058	2.107	2.317	70.6743	10.8239	10	0	N/D	N/D	#N/A	#N/A	#N/A
MMV000662	0.0367	0.1021	NA	NA	0.0468623	0.00537041	76.5623	77.9806	78.1228	#N/A	#N/A	#N/A	0	0	10	0	27	1.067	#N/A	#N/A	#N/A
MMV000699	0.454	0.6684	NA	NA	2.0434	0.0200774	35.2976	0	0	#N/A	#N/A	#N/A	99.6775	0.0575992	1.66378	0.109119	N/D	N/D	#N/A	#N/A	#N/A
MMV000704	1.1	1.091	0.5746	NA	2.97989	0.127949	78.0756	63.6739	46.5026	#N/A	#N/A	#N/A	24.9038	43.1346	10	0	N/D	N/D	#N/A	#N/A	#N/A
MMV000720	1.015	0.86436	1.8131	NA	0.885891	0.0356498	62.9091	41.0721	17.5431	#N/A	#N/A	#N/A	98.5089	0.336786	0.786474	0.0457195	N/D	N/D	#N/A	#N/A	#N/A
MMV000753	0.326	3.3	1.11271	8.1132	1.89437	0.106029	48.8063	15.7464	8.13142	#N/A	#N/A	#N/A	0	0	10	0	11	0.219	#N/A	#N/A	1.47
MMV000760	ND	3.7605	NA	NA	7.41584	0.119661	49.7029	26.815	7.79172	#N/A	#N/A	#N/A	74.2234	13.0459	10	0	N/D	N/D	#N/A	#N/A	#N/A
MMV000787	0.407	1.0963	NA	NA	3.7898	0.26564	52.464	41.8352	6.74149	#N/A	#N/A	#N/A	99.6086	0.2432	1.50064	0.0534706	N/D	N/D	#N/A	#N/A	#N/A
MMV000788	0.697	0.9409	NA	NA	3.16836	2.73521	53.9141	35.4842	7.5881	#N/A	#N/A	#N/A	81.5726	18.4321	1.68523	0.0861694	N/D	N/D	#N/A	#N/A	#N/A
MMV000839	1.08	3.7561	NA	NA	2.20395	0.16142	65.541	42.9983	37.791	#N/A	#N/A	#N/A	48.3031	1.99336	0.285734	0	N/D	N/D	#N/A	#N/A	#N/A
MMV000848	0.66	1.0825	NA	NA	0.722846	0.0472069	63.4254	40.1247	22.3382	#N/A	#N/A	#N/A	15.914	6.56556	10	0	0	0	-	-	#N/A
MMV000911	ND	15	NA	NA	6.56989	0.557327	34.2879	2.62386	0	#N/A	#N/A	#N/A	98.5125	0.264501	1.62311	0.273829	N/D	N/D	#N/A	#N/A	#N/A
MMV000917	1.24	2.5292	NA	NA	6.0839	1.45043	80.7005	71.5488	20.8953	#N/A	#N/A	#N/A	0	0	10	0	32	1.433	#N/A	#N/A	#N/A
MMV000963	0.589	0.2125	1.3075	NA	0.103851	0.011516	48.0056	34.7681	26.4416	#N/A	#N/A	#N/A	100.518	0.447079	0.763352	0.2431	N/D	N/D	#N/A	#N/A	#N/A
MMV000972	ND	2.5741	NA	NA	2.99946	0.0812332	47.7486	15.2836	5.46426	#N/A	#N/A	#N/A	65.3388	2.46777	10	0	N/D	N/D	#N/A	#N/A	#N/A
MMV000986	1.43	0.626	2.7481	NA	1.25913	0.0539204	52.2033	33.4377	34.6841	#N/A	#N/A	#N/A	0	0	10	0	29	1.636	#N/A	#N/A	#N/A
MMV001038	0.428	0.1747	0.8432	NA	0.194203	0.00985122	69.1091	66.8024	54.1119	#N/A	#N/A	#N/A	0	0	10	0	0	0	-	-	#N/A
MMV001041	0.59	0.1399	15	NA	0.180223	0.015387	68.8651	66.2998	51.0179	#N/A	#N/A	#N/A	0	0	10	0	0	0	-	-	#N/A
MMV001049	1.26	1.3455	NA	NA	2.64714	0.130945	59.6243	20.5994	7.33054	#N/A	#N/A	#N/A	10.5411	1.29418	10	0	0	0	-	-	#N/A
MMV001230	ND	3.0426	NA	NA	4.28052	0.192297	56.5506	38.8993	35.2518	#N/A	#N/A	#N/A	29.9006	10.1456	10	0	N/D	N/D	#N/A	#N/A	#N/A
MMV001239	ND	15	NA	NA	6.5894	1.02048	51.7048	39.0926	35.3485	#N/A	#N/A	#N/A	0	0	10	0	21	1.083	#N/A	#N/A	>10
MMV001241	ND	15	NA	NA	10	0	58.5008	24.057	21.6833	#N/A	#N/A	#N/A	0	0	10	0	23	2.14	#N/A	#N/A	#N/A
MMV001246	0.206	6.8236	NA	NA	1.71028	0.0304886	40.0842	26.9502	22.9643	#N/A	#N/A	#N/A	99.4371	0.190537	0.848508	0.0607361	N/D	N/D	#N/A	#N/A	#N/A
MMV001255	0.538	15	NA	NA	10	0	34.3705	12.7586	12.0114	#N/A	#N/A	#N/A	36.5243	32.2455	10	0	N/D	N/D	#N/A	#N/A	#N/A
MMV001318	ND	15	NA	NA	10	0	58.0892	22.4938	24.1453	#N/A	#N/A	#N/A	96.129	0.572183	3.77097	0.238904	N/D	N/D	#N/A	#N/A	#N/A
MMV001344	0.7555	1.3211	NA	NA	1.02014	0.00511584	13.8042	0	0	#N/A	#N/A	#N/A	31.607	4.97853	10	0	N/D	N/D	#N/A	#N/A	#N/A
MMV006087	0.0581	0.00716	NA	NA	0.0211142	0.00268252	77.2905	75.3216	73.2939	#N/A	#N/A	#N/A	45.2376	3.75832	10	0	N/D	N/D	#N/A	#N/A	#N/A
MMV006169	0.776	0.1579	NA	NA	0.180904	0.0189867	66.752	51.1945	44.7805	#N/A	#N/A	#N/A	99.9172	0.0224764	0.707814	0.148816	N/D	N/D	#N/A	#N/A	#N/A
MMV006172	0.1415	0.0567	0.644666	NA	0.0598791	0.00175075	77.1417	75.5097	68.6239	1.389	1.936	0.8826	100.022	0.359789	2.3183	0.722465	N/D	N/D	#N/A	#N/A	#N/A
MMV006188	0.8905	0.514	NA	NA	1.02795	0.29041	57.811	34.5936	21.3355	#N/A	#N/A	#N/A	55.4339	6.57846	10	0	N/D	N/D	#N/A	#N/A	#N/A
MMV006203	0.3	0.0441	NA	NA	0.12251	0.00438791	69.6653	52.1095	46.4491	#N/A	#N/A	#N/A	78.2798	6.6621	10	0	N/D	N/D	#N/A	#N/A	#N/A
MMV006250	0.314	0.1187	NA	NA	0.550423	0.0391841	51.4717	45.9276	28.3187	#N/A	#N/A	#N/A	79.2648	2.46418	10	0	N/D	N/D	#N/A	#N/A	#N/A
MMV006278	0.378	0.701	NA	NA	3.38355	0.0104867	33.5516	11.2751	5.96347	#N/A	#N/A	#N/A	0	0	10	0	25	2.345	#N/A	#N/A	#N/A
MMV006303	0.391	0.02859	NA	NA	0.191614	0.0394719	53.2426	49.0205	23.6044	#N/A	#N/A	#N/A	32.3547	7.29176	10	0	N/D	N/D	#N/A	#N/A	#N/A
MMV006309	0.0515	0.0959	0.044598	0.1303	0.522367	0.139299	70.1001	60.6491	44.1246	#N/A	#N/A	#N/A	99.1201	0.0365026	0.263537	0.0170776	N/D	N/D	#N/A	#N/A	#N/A
MMV006319	0.662	0.0722	NA	NA	0.149186	0.0131507	70.4895	60.2261	43.1259	#N/A	#N/A	#N/A	97.3281	0.897168	0.878539	0.124597	N/D	N/D	#N/A	#N/A	#N/A
MMV006389	0.4145	0.0867	NA	NA	0.282942	0.0127259	37.5402	29.016	15.0689	#N/A	#N/A	#N/A	99.3061	0.184285	0.915583	0.197369	N/D	N/D	#N/A	#N/A	#N/A
MMV006427	0.0782	0.113	NA	NA	1.18973	0.110141	66.3287	60.0164	55.8751	0.8676	0.9326	0.3525	0	0	10	0	33	1.225	#N/A	#N/A	8.4
MMV006429	0.0328	0.0856	NA	NA	0.0639926	0.00283038	78.6081	76.7629	76.5701	0.3628	0.3068	0.4296	0	0	10	0	29	2.732	#N/A	#N/A	5.73
MMV006455	0.196	0.365	0.79945	NA	0.4197	0.0335228	73.5354	65.5675	33.013	#N/A	#N/A	#N/A	0	0	10	0	25	1.455	#N/A	#N/A	#N/A
MMV006457	0.118	0.549	NA	NA	0.194749	0.101585	44.6299	29.3534	20.2008	#N/A	#N/A	#N/A	72.237	5.97995	10	0	N/D	N/D	#N/A	#N/A	#N/A
MMV006513	0.304	0.086	NA	NA	0.201396	0.00274602	71.479	60.7934	57.4424	#N/A	#N/A	#N/A	100.08	0.544144	0.169885	0.0548351	N/D	N/D	#N/A	#N/A	#N/A
MMV006522	0.48	0.1135	NA	NA	0.180215	0.00226957	44.9261	45.8213	27.9562	#N/A	#N/A	#N/A	99.5321	0.195671	4.4081	1.206	N/D	N/D	#N/A	#N/A	#N/A
MMV006545	0.707	0.288	NA	NA	0.224599	0.00312392	55.7817	49.8907	41.8028	#N/A	#N/A	#N/A	7.24489	12.5485	10	0	26	1.706	#N/A	#N/A	#N/A
MMV006558	0.268	0.1918	NA	NA	3.61781	0.115546	59.8922	17.9169	0	#N/A	#N/A	#N/A	4.95101	8.5754	10	0	27	0.823	#N/A	#N/A	2
MMV006587	0.7	0.1089	NA	NA	0.189178	0.00391145	56.2728	53.0864	40.928	#N/A	#N/A	#N/A	0	0	10	0	23	1.13	#N/A	#N/A	#N/A
MMV006656	0.5185	0.913	NA	NA	1.03774	0.0339856	58.8961	58.3181	41.1995	#N/A	#N/A	#N/A	95.506	0.243636	2.5871	0.201959	N/D	N/D	#N/A	#N/A	#N/A
MMV006704	4	0.692	NA	NA	0.936236	0.0121935	63.2467	21.7057	6.36251	#N/A	#N/A	#N/A	66.7396	1.48108	10	0	N/D	N/D	#N/A	#N/A	#N/A
MMV006706	0.683	0.743	NA	NA	0.878254	2.63488	51.3243	39.2721	33.3142	#N/A	#N/A	#N/A	0	0	10	0	30	1.747	#N/A	#N/A	#N/A
MMV006753	ND	0.441	NA	NA	1.87029	1.25284	45.2765	25.9056	10.6921	#N/A	#N/A	#N/A	0	0	10	0	28	2.377	#N/A	#N/A	#N/A
MMV006764	0.5115	0.2925	NA	NA	0.480222	0.026421	79.6103	75.8819	49.5898	#N/A	#N/A	#N/A	70.3864	16.5958	10	0	N/D	N/D	#N/A	#N/A	#N/A
MMV006767	0.927	0.409	1.12987	NA	0.846876	0.0216411	57.8813	35.5878	8.51388	#N/A	#N/A	#N/A	78.0871	1.22026	10	0	N/D	N/D	#N/A	#N/A	#N/A
MMV006787	0.473	0.2009	NA	NA	0.519716	0.0721738	71.6546	49.4201	9.61216	#N/A	#N/A	#N/A	77.4015	2.46169	10	0	N/D	N/D	#N/A	#N/A	#N/A
MMV006820	4	1.689	NA	NA	2.63765	0.20179	49.4273	45.2837	41.8805	#N/A	#N/A	#N/A	9.6018	15.1547	10	0	0	0	+	-	#N/A
MMV006825	0.467	0.1508	NA	NA	0.115347	0.00204063	59.9681	34.5902	30.2004	#N/A	#N/A	#N/A	98.6658	0.180363	0.652583	0.266275	N/D	N/D	#N/A	#N/A	#N/A
MMV006861	0.251	0.672	NA	NA	2.5117	0.198939	60.7732	52.4627	36.8822	#N/A	#N/A	#N/A	60.1659	13.6462	10	0	N/D	N/D	#N/A	#N/A	#N/A
MMV006882	1.19	0.826	NA	NA	1.01798	0.0472501	54.8951	23.2514	0.18149	#N/A	#N/A	#N/A	82.1648	2.75365	2.33708	1.37414	N/D	N/D	#N/A	#N/A	#N/A
MMV006913	1.29	0.707	NA	NA	2.26299	0.0933672	40.514	29.6165	27.2536	#N/A	#N/A	#N/A	72.7036	2.50946	10	0	N/D	N/D	#N/A	#N/A	#N/A
MMV006937	0.396	1.603	NA	NA	4.27097	0.00144385	49.2919	36.1218	17.6905	#N/A	#N/A	#N/A	0	0	10	0	0	0	-	-	#N/A
MMV006962	ND	0.993	NA	NA	10	0	41.1476	18.8997	0	#N/A	#N/A	#N/A	21.5499	3.01475	10	0	N/D	N/D	#N/A	#N/A	#N/A
MMV007020	4	0.344	NA	NA	0.409725	0.0100693	69.3446	65.6903	44.9177	#N/A	#N/A	#N/A	98.0215	0.396376	1.44399	0.113052	N/D	N/D	#N/A	#N/A	#N/A
MMV007041	4	0.975	NA	NA	6.67078	0.01065	55.6861	37.7671	17.7446	#N/A	#N/A	#N/A	70.3839	24.6879	10	0	N/D	N/D	#N/A	#N/A	#N/A
MMV007092	1.2	1.372	NA	NA	3.12125	0.268109	59.8781	14.5758	0	#N/A	#N/A	#N/A	4.15045	5.79954	10	0	0	0	-	-	#N/A
MMV007113	0.6615	0.678	NA	NA	1.57768	0.0176619	80.6285	79.0877	57.3284	#N/A	#N/A	#N/A	0	0	10	0	0	0	-	-	#N/A
MMV007116	0.351	0.716	NA	NA	0.481639	0.0312249	62.7718	61.2657	49.9037	#N/A	#N/A	#N/A	78.6891	3.27914	10	0	N/D	N/D	#N/A	#N/A	#N/A
MMV007127	0.567	0.337	NA	NA	0.588406	0.14137	45.5207	33.4379	19.5386	#N/A	#N/A	#N/A	99.1868	0.74901	0.803102	0.00946759	N/D	N/D	#N/A	#N/A	#N/A
MMV007160	0.0248	0.72	NA	NA	10	0	18.3074	5.25424	0	#N/A	#N/A	#N/A	19.0968	2.98326	10	0	0	0	-	-	#N/A
MMV007181	0.684	0.0736	NA	NA	0.195125	0.00433566	69.833	71.9043	64.2502	0.9703	0.2914	0.7021	100.338	0.212697	2.84914	0.299713	N/D	N/D	#N/A	#N/A	#N/A
MMV007199	0.4775	0.422	0.741	NA	4.92098	0.848057	52.4907	30.0606	14.8273	#N/A	#N/A	#N/A	93.4168	0.801639	0.977665	0.12897	N/D	N/D	#N/A	#N/A	#N/A
MMV007208	0.912	0.43	NA	NA	7.74272	1.08274	50.7448	20.6673	16.9274	#N/A	#N/A	#N/A	0	0	10	0	38	2.345	#N/A	#N/A	#N/A
MMV007224	1.061	0.809	0.782641	NA	10	0	70.447	49.1488	41.5155	#N/A	#N/A	#N/A	24.3208	22.5546	10	0	N/D	N/D	#N/A	#N/A	#N/A
MMV007228	0.3045	1.073	NA	NA	1.02419	0.182902	17.3479	0	0	#N/A	#N/A	#N/A	0	0	10	0	20	0.961	#N/A	#N/A	#N/A
MMV007273	0.35	1.278	NA	NA	0.448591	0.00442461	45.4488	0	0	#N/A	#N/A	#N/A	98.5943	0.340312	1.32032	0.0717971	N/D	N/D	#N/A	#N/A	#N/A
MMV007275	0.539	0.1914	NA	NA	1.78989	0.0887173	81.9028	70.6663	54.4019	#N/A	#N/A	#N/A	0	0	10	0	26	2.106	#N/A	#N/A	#N/A
MMV007285	4	0.956	NA	NA	3.74408	0.601365	30.0334	27.1668	23.3117	#N/A	#N/A	#N/A	64.114	7.14626	10	0	N/D	N/D	#N/A	#N/A	#N/A
MMV007363	0.944	0.2833	NA	NA	1.28357	0.103137	69.9286	53.3493	43.1492	#N/A	#N/A	#N/A	0	0	10	0	25	1.681	#N/A	#N/A	#N/A
MMV007374	4	0.574	NA	NA	2.28018	0.190427	50.6838	29.9567	7.01337	#N/A	#N/A	#N/A	0	0	10	0	27	1.633	#N/A	#N/A	#N/A
MMV007384	0.1765	0.2335	NA	NA	0.185264	0.0103484	68.3184	65.2653	50.358	#N/A	#N/A	#N/A	99.9982	0.575528	1.47062	0.09279	N/D	N/D	#N/A	#N/A	#N/A
MMV007396	0.697	0.497	NA	NA	3.72775	0.29274	55.516	28.6278	10.6911	#N/A	#N/A	#N/A	99.8443	0.0823897	1.1629	0.094973	N/D	N/D	#N/A	#N/A	#N/A
MMV007430	0.939	0.362	NA	NA	0.397396	0.0823314	54.7956	30.4182	14.5264	#N/A	#N/A	#N/A	52.7903	10.8363	10	0	N/D	N/D	#N/A	#N/A	#N/A
MMV007474	1.27	0.997	NA	NA	1.3639	0.152391	27.1796	3.66694	0.01234	#N/A	#N/A	#N/A	51.6576	6.56648	10	0	N/D	N/D	#N/A	#N/A	#N/A
MMV007557	0.632	1.054	NA	NA	10	0	22.8568	12.5432	11.3167	#N/A	#N/A	#N/A	11.6582	10.1909	10	0	28	1.555	#N/A	#N/A	#N/A
MMV007564	0.947	0.529	0.747728	NA	0.74389	0.0270404	69.8432	67.9604	47.2934	#N/A	#N/A	#N/A	66.0673	3.55897	10	0	N/D	N/D	#N/A	#N/A	#N/A
MMV007571	0.635	0.418	NA	NA	0.999651	0.140423	67.4195	44.1876	14.1487	#N/A	#N/A	#N/A	3.19448	5.533	10	0	25	0.971	#N/A	#N/A	#N/A
MMV007574	0.826	0.645	NA	NA	7.29989	0.332971	42.3371	21.7857	17.5226	#N/A	#N/A	#N/A	76.8056	7.40366	10	0	N/D	N/D	#N/A	#N/A	#N/A
MMV007577	1.12	9.76	NA	NA	10	0	43.1391	32.9849	31.9822	#N/A	#N/A	#N/A	29.6379	11.3749	10	0	N/D	N/D	#N/A	#N/A	#N/A
MMV007591	ND	1.121	NA	NA	1.45483	0.0576624	66.1289	16.2889	0	#N/A	#N/A	#N/A	89.182	2.69749	1.51326	0.0752449	0	0	#N/A	#N/A	#N/A
MMV007617	1.79	0.764	NA	NA	0.900225	0.0207641	78.1022	61.0491	37.2511	3.031	3.692	3.034	0	0	10	0	33	2.005	#N/A	#N/A	5.47
MMV007654	ND	0.493	NA	NA	10	0	20.3497	15.9563	13.5066	#N/A	#N/A	#N/A	0	0	10	0	22	0.799	#N/A	#N/A	3.2
MMV007686	0.106	6.76	NA	NA	10	0	40.9119	32.7529	32.6632	#N/A	#N/A	#N/A	0	0	10	0	31	1.822	#N/A	#N/A	#N/A
MMV007695	0.179	2.464	NA	NA	0.272782	0.0318561	44.9127	20.5418	7.25466	#N/A	#N/A	#N/A	79.2233	1.28726	10	0	N/D	N/D	#N/A	#N/A	#N/A
MMV007764	0.716	0.3113	NA	NA	3.9271	0.523662	39.6452	11.2449	7.81419	#N/A	#N/A	#N/A	0	0	10	0	23	2.328	#N/A	#N/A	#N/A
MMV007791	ND	5.46	NA	NA	10	0	59.9505	49.8179	43.4494	#N/A	#N/A	#N/A	0	0	10	0	35	2.296	#N/A	#N/A	#N/A
MMV007808	1.14	0.677	NA	NA	2.54476	0.970343	54.8921	32.5713	20.3303	#N/A	#N/A	#N/A	0	0	10	0	30	2.157	#N/A	#N/A	#N/A
MMV007839	0.283	0.442	NA	NA	0.485575	0.0103264	56.8871	42.0184	31.1091	#N/A	#N/A	#N/A	99.5892	0.311067	3.3806	0.0948714	N/D	N/D	#N/A	#N/A	#N/A
MMV007875	2	1.226	0.946448	NA	0.477219	0.0118792	56.8372	39.5389	24.721	#N/A	#N/A	#N/A	99.2739	1.0064	0.556466	0.0280577	N/D	N/D	#N/A	#N/A	#N/A
MMV007881	ND	1.425	NA	NA	1.53033	0.0895123	50.6927	26.5499	20.0329	#N/A	#N/A	#N/A	74.8054	2.15153	10	0	N/D	N/D	#N/A	#N/A	#N/A
MMV007906	ND	3.161	NA	NA	5.75593	0.00906549	35.8869	20.6422	4.53226	#N/A	#N/A	#N/A	0	0	10	0	N/D	N/D	-	-	#N/A
MMV007907	0.35	0.407	NA	NA	3.06307	0.500361	28.245	40.6958	24.8544	#N/A	#N/A	#N/A	99.6196	0.165432	0.807973	0.0677242	N/D	N/D	#N/A	#N/A	#N/A
MMV007977	0.995	1.104	1.853	NA	0.99861	0.125157	56.2207	24.14	16.7733	#N/A	#N/A	#N/A	94.1833	2.20989	0.0324454	0.0028141	N/D	N/D	#N/A	#N/A	#N/A
MMV007978	ND	0.89	NA	NA	0.690698	0.044702	68.3426	47.032	10.05	#N/A	#N/A	#N/A	71.9708	8.31723	10	0	N/D	N/D	#N/A	#N/A	#N/A
MMV008127	4	1.181	NA	NA	10	0	21.3087	5.66264	0	#N/A	#N/A	#N/A	39.4489	4.48598	10	0	N/D	N/D	#N/A	#N/A	#N/A
MMV008138	0.35	1.023	0.953695	NA	1.30188	0.13022	26.381	18.6232	8.54382	#N/A	#N/A	#N/A	0	0	10	0	32	1.714	+	-	#N/A
MMV008149	ND	0.0782	NA	NA	1.76596	0.151044	53.3573	40.3462	36.3325	#N/A	#N/A	#N/A	0	0	10	0	21	0.65	#N/A	#N/A	#N/A
MMV008160	0.552	1.144	NA	NA	0.637889	0.0718539	70.5669	37.6707	26.6617	#N/A	#N/A	#N/A	0	0	10	0	0	0	-	-	#N/A
MMV008173	1.43	3.75	NA	NA	3.50224	0.13016	47.732	15.2045	13.8023	#N/A	#N/A	#N/A	57.3178	11.9854	10	0	N/D	N/D	#N/A	#N/A	#N/A
MMV008212	0.969	0.2284	NA	NA	0.845343	0.0293825	64.0068	59.4233	42.3219	#N/A	#N/A	#N/A	19.6936	6.29169	10	0	0	0	-	-	#N/A
MMV008270	ND	1.927	NA	NA	3.79153	0.381959	21.9372	6.47079	0.42328	#N/A	#N/A	#N/A	26.4526	12.2335	10	0	N/D	N/D	#N/A	#N/A	#N/A
MMV008294	0.232	1.779	NA	NA	6.68664	0.265519	45.0873	32.9285	14.7062	#N/A	#N/A	#N/A	54.1851	2.21006	10	0	N/D	N/D	#N/A	#N/A	#N/A
MMV008416	0.2425	0.762	NA	NA	6.03004	0.435006	31.0129	8.61111	7.30465	#N/A	#N/A	#N/A	38.6782	9.16983	10	0	N/D	N/D	#N/A	#N/A	#N/A
MMV008455	1.18	1.108	NA	NA	10	0	76.4204	71.3287	12.8353	#N/A	#N/A	#N/A	13.4943	15.2037	10	0	0	0	+	+	#N/A
MMV008829	1.109	0.46	NA	NA	3.80751	0.0287791	53.0999	20.3614	1.41349	#N/A	#N/A	#N/A	71.0648	0.622333	10	0	N/D	N/D	#N/A	#N/A	#N/A
MMV008956	0.37	0.362	0.748315	NA	0.71077	0.0144019	76.0583	59.9674	11.1804	2.71	0.3418	1.32	37.437	12.9912	10	0	N/D	N/D	#N/A	#N/A	2.27
MMV009015	0.6765	0.881	NA	NA	0.912278	0.00868272	73.2606	44.5753	18.9844	#N/A	#N/A	#N/A	66.0766	14.7507	10	0	N/D	N/D	#N/A	#N/A	#N/A
MMV009060	ND	0.414	NA	NA	2.10903	0.189987	31.7219	3.66482	0	#N/A	#N/A	#N/A	91.4322	2.71962	1.64719	0.339414	N/D	N/D	#N/A	#N/A	#N/A
MMV009063	0.293	0.483	0.990989	NA	0.98516	0.00789461	75.3211	68.9637	48.9139	#N/A	#N/A	#N/A	0	0	10	0	21	0.702	#N/A	#N/A	#N/A
MMV009085	0.795	0.354	NA	NA	4.80975	1.14456	64.1882	16.9243	9.22739	#N/A	#N/A	#N/A	99.5466	0.291769	0.421235	0.00620076	N/D	N/D	#N/A	#N/A	#N/A
MMV009108	0.641	2.104	NA	NA	10	0	26.4588	6.93282	5.04765	#N/A	#N/A	#N/A	71.8049	4.89021	10	0	26	1.839	#N/A	#N/A	#N/A
MMV009127	1.132	12.5	NA	NA	10	0	38.2372	20.3143	6.50596	#N/A	#N/A	#N/A	18.7108	17.1576	10	0	0	0	-	-	#N/A
MMV011099	0.242	0.172667	NA	NA	0.0536711	0.00119561	61.48	61.7234	57.1036	#N/A	#N/A	#N/A	24.0612	22.7013	10	0	N/D	N/D	#N/A	#N/A	#N/A
MMV011256	0.212	0.11718	NA	NA	0.0561975	0.00657936	58.3717	59.2684	52.8799	#N/A	#N/A	#N/A	62.7197	3.5929	10	0	N/D	N/D	#N/A	#N/A	#N/A
MMV011259	0.0857	NA	NA	NA	0.0567708	0.010395	59.8261	56.5197	46.5523	#N/A	#N/A	#N/A	53.708	3.95087	10	0	N/D	N/D	#N/A	#N/A	#N/A
MMV011436	0.9465	2.63	NA	NA	3.41263	0.113681	41.5635	5.11835	0	#N/A	#N/A	#N/A	68.4249	10.1942	10	0	N/D	N/D	#N/A	#N/A	#N/A
MMV011438	0.3265	0.332	NA	NA	6.36332	0.295943	55.9911	51.6971	35.0556	#N/A	#N/A	#N/A	61.2895	10.5479	10	0	N/D	N/D	#N/A	#N/A	#N/A
MMV011522	4	0.527	15	NA	0.427143	0.0045177	67.4758	60.8419	23.3017	#N/A	#N/A	#N/A	98.027	0.514186	1.98221	0.0598785	N/D	N/D	#N/A	#N/A	#N/A
MMV011567	0.516	1.785	0.674511	NA	0.420001	0.00533664	69.3995	67.3484	35.6885	#N/A	#N/A	#N/A	1.08579	1.88064	10	0	20	0.97	#N/A	#N/A	#N/A
MMV011576	1.175	0.519	NA	NA	0.97129	0.264614	65.4102	32.2536	15.6791	#N/A	#N/A	#N/A	0	0	10	0	31	1.526	#N/A	#N/A	#N/A
MMV011832	0.646	0.652	NA	NA	2.92755	0.191127	70.5224	57.7991	41.6826	#N/A	#N/A	#N/A	95.082	1.87984	0.430315	0.0669217	N/D	N/D	#N/A	#N/A	#N/A
MMV011895	0.842	0.2884	NA	NA	0.253405	0.0166736	60.7409	43.1843	23.6079	#N/A	#N/A	#N/A	100.266	0.0783215	1.6057	0.193917	N/D	N/D	#N/A	#N/A	#N/A
MMV011944	0.854	0.1146	0.150725	NA	0.455827	0.0298321	65.6208	60.8026	39.7166	#N/A	#N/A	#N/A	97.4973	1.60261	1.08943	0.0236733	N/D	N/D	#N/A	#N/A	#N/A
MMV018984	0.693	1.02359	NA	NA	1.81213	0.181715	61.7355	53.3783	45.31	#N/A	#N/A	#N/A	0	0	10	0	26	1.301	#N/A	#N/A	2.27
MMV019017	1.01	0.0519634	NA	NA	0.699891	0.00777734	67.061	32.0811	5.34961	#N/A	#N/A	#N/A	99.9525	0.127348	6.29043	0.127336	N/D	N/D	#N/A	#N/A	#N/A
MMV019064	1.3	0.954987	NA	NA	4.20118	0.276559	60.8267	36.2635	12.9136	#N/A	#N/A	#N/A	1.84842	3.20156	10	0	31	1.286	#N/A	#N/A	2.93
MMV019066	0.14	1.0383	NA	NA	6.07232	0.50698	49.904	30.585	11.4175	#N/A	#N/A	#N/A	0	0	10	0	22	1.169	#N/A	#N/A	#N/A
MMV019074	1.86	1.02844	NA	NA	0.813918	0.0543129	63.2617	45.5596	21.3416	#N/A	#N/A	#N/A	56.5214	4.21799	10	0	N/D	N/D	#N/A	#N/A	#N/A
MMV019110	0.4	0.573777	NA	NA	0.669081	0.00825826	54.2308	36.1038	3.40714	#N/A	#N/A	#N/A	0	0	10	0	0	0	+	-	#N/A
MMV019124	1.0895	0.505883	NA	NA	2.06522	0.0872381	50.7845	23.8368	3.10734	#N/A	#N/A	#N/A	46.7835	4.47494	10	0	N/D	N/D	#N/A	#N/A	#N/A
MMV019127	0.625	0.823273	NA	NA	0.310316	0.024977	76.889	74.1549	59.3146	0.9978	0.491	0.5317	0	0	10	0	24	1.383	#N/A	#N/A	>10
MMV019199	4	0.933694	NA	NA	1.323	0.0387983	41.671	12.3358	0	#N/A	#N/A	#N/A	0	0	10	0	0	0	+	+	#N/A
MMV019202	ND	1.00704	NA	NA	10	0	54.5839	22.392	7.93926	#N/A	#N/A	#N/A	0	0	10	0	28	0.602	#N/A	#N/A	1.87
MMV019241	0.45	0.362646	NA	NA	4.30968	0.285255	61.9069	38.4904	10.1906	#N/A	#N/A	#N/A	50.3349	8.72549	10	0	N/D	N/D	#N/A	#N/A	#N/A
MMV019258	0.17	0.204822	NA	NA	0.225981	0.0102276	56.2219	49.9046	41.5746	#N/A	#N/A	#N/A	0	0	10	0	31	2.057	#N/A	#N/A	#N/A
MMV019266	0.6145	0.255057	NA	NA	0.8604	0.0451224	77.794	59.5664	47.8414	2.427	1.688	0.4644	95.0503	0.599826	2.95076	0.433694	N/D	N/D	#N/A	#N/A	#N/A
MMV019313	0.669	0.68949	NA	NA	0.832948	0.0263634	53.1971	49.5397	42.6193	#N/A	#N/A	#N/A	5.71223	9.89388	10	0	25	2.163	#N/A	#N/A	#N/A
MMV019406	0.142	0.038751	NA	NA	0.356643	0.00358032	71.6141	65.1186	40.2249	#N/A	#N/A	#N/A	76.3128	2.53432	10	0	N/D	N/D	#N/A	#N/A	#N/A
MMV019555	0.376	0.195762	NA	NA	0.152422	0.0127839	81.054	73.5617	45.3461	#N/A	#N/A	#N/A	99.6758	0.168597	2.08369	0.12155	N/D	N/D	#N/A	#N/A	#N/A
MMV019662	1.11	0.565598	NA	NA	6.24233	0.564538	49.1786	44.1799	41.5436	#N/A	#N/A	#N/A	0	0	10	0	23	3.038	#N/A	#N/A	#N/A
MMV019670	1.075	0.769381	NA	NA	1.86683	0.234895	39.2958	21.1704	22.855	#N/A	#N/A	#N/A	91.8231	0.809956	0.182569	0.0581096	N/D	N/D	#N/A	#N/A	#N/A
MMV019690	0.9345	0.776499	NA	NA	0.468315	0.0229848	77.3258	62.8595	26.9348	#N/A	#N/A	#N/A	99.9582	0.40996	4.88188	0.421431	N/D	N/D	#N/A	#N/A	#N/A
MMV019700	0.735	0.549454	NA	NA	0.811777	0.0304379	52.9831	39.6928	29.6874	#N/A	#N/A	#N/A	82.3638	6.44277	7.39963	0.081483	N/D	N/D	#N/A	#N/A	#N/A
MMV019738	0.771	1.12995	NA	NA	0.579778	0.0197286	64.119	46.967	25.2728	#N/A	#N/A	#N/A	44.1033	25.6327	10	0	N/D	N/D	#N/A	#N/A	#N/A
MMV019741	1.33	0.937906	NA	NA	6.14433	0.718652	68.3592	69.7242	18.5782	#N/A	#N/A	#N/A	79.1271	1.92612	10	0	N/D	N/D	#N/A	#N/A	#N/A
MMV019746	1.33	0.895492	NA	NA	0.920384	0.0290394	60.4893	50.8227	37.8451	#N/A	#N/A	#N/A	98.6313	0.898067	3.24498	0.329718	N/D	N/D	#N/A	#N/A	#N/A
MMV019762	ND	0.801806	NA	NA	1.61898	0.0100409	34.8534	12.5858	3.8104	#N/A	#N/A	#N/A	53.9208	1.52331	10	0	N/D	N/D	#N/A	#N/A	#N/A
MMV019780	0.697	0.837578	NA	NA	1.08078	0.126555	59.7988	46.7182	18.8273	#N/A	#N/A	#N/A	0	0	10	0	16	0.579	#N/A	#N/A	#N/A
MMV019871	0.345	0.71406	NA	NA	0.466137	0.0246992	53.8902	32.7454	3.89542	#N/A	#N/A	#N/A	34.4598	17.0481	10	0	N/D	N/D	#N/A	#N/A	#N/A
MMV019881	0.646	1.03857	NA	NA	1.66608	0.326681	53.7206	30.4117	25.7978	3.375	0.1787	1.422	18.9092	16.4126	10	0	35	1.903	#N/A	#N/A	2.335
MMV019918	0.8005	1.50511	NA	NA	0.76292	0.00757811	74.3896	50.8834	45.9719	#N/A	#N/A	#N/A	99.5338	0.773307	0.207343	0.00223764	N/D	N/D	#N/A	#N/A	#N/A
MMV019995	0.563	0.853222	NA	NA	0.348432	0.0721915	66.7011	57.943	27.038	#N/A	#N/A	#N/A	88.8953	1.04563	2.6924	0.239849	N/D	N/D	#N/A	#N/A	#N/A
MMV020243	1.15	0.134259	NA	NA	0.236133	0.00142042	71.086	56.5439	41.8441	#N/A	#N/A	#N/A	95.3594	1.19722	1.99402	0.0123829	N/D	N/D	#N/A	#N/A	#N/A
MMV020275	1.02	0.92029	NA	NA	1.91923	0.0911519	63.3742	60.9028	22.1219	#N/A	#N/A	#N/A	54.7073	2.6756	10	0	N/D	N/D	#N/A	#N/A	#N/A
MMV020403	ND	0.791932	NA	NA	7.12583	0.0378419	62.2657	30.426	12.5117	#N/A	#N/A	#N/A	42.7453	28.1252	10	0	N/D	N/D	#N/A	#N/A	#N/A
MMV020439	0.512	0.402347	NA	NA	0.615185	0.038266	55.9755	47.9306	40.6281	#N/A	#N/A	#N/A	0	0	10	0	0	0	-	-	#N/A
MMV020490	1.01	0.759488	NA	NA	2.56404	0.331388	37.6673	17.4167	13.4973	#N/A	#N/A	#N/A	19.7005	17.362	10	0	34	0.511	#N/A	#N/A	2.67
MMV020492	0.0255	0.0878811	NA	NA	0.0291382	0.00290782	24.2303	21.403	15.6963	#N/A	#N/A	#N/A	74.0297	3.394	10	0	N/D	N/D	#N/A	#N/A	#N/A
MMV020500	0.0822	0.0624009	NA	NA	0.0258208	0.000467687	71.6397	66.5171	61.35	0.345	4.113	3.814	21.3574	19.423	10	0	N/D	N/D	#N/A	#N/A	2.4
MMV020505	0.8755	0.801795	NA	NA	0.601414	0.0103263	63.4824	38.8244	12.4951	#N/A	#N/A	#N/A	92.8041	3.3064	1.66462	0.315991	N/D	N/D	#N/A	#N/A	#N/A
MMV020548	0.361	0.847714	NA	NA	0.161309	0.011638	55.2141	49.1628	36.2425	#N/A	#N/A	#N/A	0	0	10	0	31	0.711	#N/A	#N/A	#N/A
MMV020549	0.274	0.778652	NA	NA	0.240884	0.00340223	55.3853	50.0033	42.3092	#N/A	#N/A	#N/A	0	0	10	0	18	0.727	#N/A	#N/A	#N/A
MMV020651	1.945	0.612909	NA	NA	1.22811	0.0213807	42.6181	22.4888	5.81342	#N/A	#N/A	#N/A	81.1162	4.27174	5.59369	0.290279	N/D	N/D	#N/A	#N/A	#N/A
MMV020660	ND	0.875822	NA	NA	1.17192	0.121626	70.9874	56.0963	36.5149	#N/A	#N/A	#N/A	84.2944	0.958519	0.0352954	0.00373783	N/D	N/D	#N/A	#N/A	#N/A
MMV020700	0.871	0.704454	NA	NA	10	0	55.388	46.5426	42.6722	#N/A	#N/A	#N/A	0	0	10	0	21	0.624	#N/A	#N/A	2.4
MMV020750	1.18	0.774096	NA	NA	8.61924	0.00218253	37.406	15.1592	13.6648	#N/A	#N/A	#N/A	6.5982	11.4284	10	0	22	0.72	#N/A	#N/A	2.93
MMV020788	0.0226	0.278743	NA	NA	0.0961373	0.00864853	67.1026	64.6927	64.0317	#N/A	#N/A	#N/A	52.7623	12.026	10	0	N/D	N/D	#N/A	#N/A	#N/A
MMV020885	0.18	0.589585	NA	NA	0.387482	0.0646967	29.3323	4.05714	0	#N/A	#N/A	#N/A	12.0598	10.7256	10	0	0	0	+	+	#N/A
MMV020912	ND	1.03405	NA	NA	10	0	56.6391	47.4507	36.4898	#N/A	#N/A	#N/A	0	0	10	0	36	2.094	#N/A	#N/A	#N/A
MMV020942	ND	0.909722	NA	NA	10	0	13.5934	5.07285	4.30161	#N/A	#N/A	#N/A	56.5603	7.63518	10	0	N/D	N/D	#N/A	#N/A	#N/A
MMV056726	4	9.806	NA	NA	3.23823	0.0490435	12.0598	0	0.29514	#N/A	#N/A	#N/A	33.0515	4.86986	10	0	N/D	N/D	#N/A	#N/A	#N/A
MMV073843	ND	0.1748	NA	NA	10	0	23.9969	19.9727	17.2824	#N/A	#N/A	#N/A	0	0	10	0	22	1.873	#N/A	#N/A	#N/A
MMV075490	0.941	0.2495	15	NA	5.84089	0.0217938	40.5061	20.8172	15.8263	#N/A	#N/A	#N/A	49.5864	42.9868	10	0	N/D	N/D	#N/A	#N/A	#N/A
MMV080034	1	NA	NA	NA	1.03335	0.0501914	62.6968	31.4726	15.3412	#N/A	#N/A	#N/A	100.449	0.221468	8.2085	0.375342	N/D	N/D	#N/A	#N/A	#N/A
MMV084434	0.591	0.266	0.2705	1.063	0.879686	0.0381716	54.1671	31.4751	23.4847	#N/A	#N/A	#N/A	91.9921	2.3141	0.00769182	9.64451e-05	N/D	N/D	#N/A	#N/A	#N/A
MMV084940	1.04	1.578	NA	NA	1.78843	0.172065	63.3951	25.3183	14.1744	#N/A	#N/A	#N/A	80.3722	1.19191	3.26257	0.103399	N/D	N/D	#N/A	#N/A	#N/A
MMV085203	0.0053	0.02802	NA	NA	0.035933	0.00379959	64.7139	61.8387	38.5023	#N/A	#N/A	#N/A	90.3384	3.75045	4.95292	0.242429	N/D	N/D	#N/A	#N/A	#N/A
MMV085471	1.705	2.011	NA	NA	10	0	15.7764	7.46792	1.01157	#N/A	#N/A	#N/A	86.5356	1.34055	3.17256	0.414732	N/D	N/D	#N/A	#N/A	#N/A
MMV085583	0.237	0.1072	NA	NA	0.20533	0.0264449	73.1879	59.5166	47.1488	#N/A	#N/A	#N/A	60.3752	3.00155	10	0	N/D	N/D	#N/A	#N/A	#N/A
MMV086103	0.906	1.02689	NA	NA	10	0	20.4372	10.5539	6.94607	#N/A	#N/A	#N/A	0	0	10	0	24	3.223	#N/A	#N/A	#N/A
MMV128432	1.79	6.8884	NA	NA	1.77905	0.244153	38.292	4.6731	3.17341	#N/A	#N/A	#N/A	51.3631	13.4669	5.98522	0	N/D	N/D	#N/A	#N/A	#N/A
MMV142383	ND	15	NA	NA	10	0	54.3504	45.2217	44.283	#N/A	#N/A	#N/A	12.0678	13.0219	10	0	33	0.611	#N/A	#N/A	#N/A
MMV274073	0.686	NA	NA	NA	0.438304	0.00222291	66.2716	41.3202	20.3572	#N/A	#N/A	#N/A	22.6732	2.86366	10	0	N/D	N/D	#N/A	#N/A	#N/A
MMV306025	0.693	NA	NA	NA	0.10705	0.00123089	53.2505	37.618	30.7259	#N/A	#N/A	#N/A	100.501	0.190503	2.20089	0.0362783	N/D	N/D	#N/A	#N/A	#N/A
MMV396594	1.06	NA	NA	NA	4.07651	0.207456	44.8796	17.7154	10.6325	#N/A	#N/A	#N/A	85.9679	3.75185	3.07639	0.104864	N/D	N/D	#N/A	#N/A	#N/A
MMV396595	1.01	NA	NA	NA	2.28972	0.0410536	49.8199	42.8312	34.157	#N/A	#N/A	#N/A	0	0	10	0	28	0.653	#N/A	#N/A	1.465
MMV396632	1.05	NA	NA	NA	0.956066	2.26513	50.5162	15.0628	11.1729	#N/A	#N/A	#N/A	21.6969	8.18981	10	0	N/D	N/D	#N/A	#N/A	#N/A
MMV396633	1.24	NA	NA	NA	1.0643	0.0302835	44.1773	17.1526	1.99646	#N/A	#N/A	#N/A	15.0146	24.0343	10	0	0	0	-	-	#N/A
MMV396635	0.959	NA	NA	NA	10	0	27.2782	13.7977	13.4115	#N/A	#N/A	#N/A	0	0	10	0	22	2.03	#N/A	#N/A	#N/A
MMV396652	1.18	NA	NA	NA	1.9344	0.332289	36.5254	10.717	5.64638	#N/A	#N/A	#N/A	88.6497	5.1516	0.54986	0.0615893	N/D	N/D	#N/A	#N/A	#N/A
MMV396663	1.02	NA	NA	NA	0.83299	0.0145688	62.388	41.6647	6.59026	#N/A	#N/A	#N/A	99.8254	0.142301	1.11938	0.115069	N/D	N/D	#N/A	#N/A	#N/A
MMV396664	0.615	NA	NA	NA	1.59633	0.0397663	27.7244	16.0833	11.0909	#N/A	#N/A	#N/A	96.5775	0.652529	6.35781	0.0767501	N/D	N/D	#N/A	#N/A	#N/A
MMV396665	0.898	NA	NA	NA	10	0	22.453	8.08318	3.90411	#N/A	#N/A	#N/A	4.43078	6.67706	10	0	38	1.638	#N/A	#N/A	#N/A
MMV396669	1.07	NA	NA	NA	0.138656	0.000917484	67.509	62.0916	55.5645	#N/A	#N/A	#N/A	96.0741	0.927462	0.101958	0.00709949	N/D	N/D	#N/A	#N/A	#N/A
MMV396672	0.433	NA	NA	NA	3.34773	0.0398134	47.3692	41.5486	43.7585	#N/A	#N/A	#N/A	11.0166	19.0814	10	0	0	0	-	-	#N/A
MMV396679	0.0899	NA	NA	NA	0.259188	0.0325271	49.4692	37.4546	35.6626	#N/A	#N/A	#N/A	0	0	10	0	28	2.06	#N/A	#N/A	#N/A
MMV396680	0.0928	NA	NA	NA	2.13894	0.00477626	30.7801	24.4973	23.9302	#N/A	#N/A	#N/A	48.6391	18.9521	10	0	N/D	N/D	#N/A	#N/A	#N/A
MMV396681	0.959	NA	NA	NA	10	0	18.8796	16.1885	13.2461	#N/A	#N/A	#N/A	0	0	10	0	26	2.385	#N/A	#N/A	#N/A
MMV396693	0.296	NA	NA	NA	0.0963595	0.00414139	65.4003	48.2622	33.2135	#N/A	#N/A	#N/A	0	0	10	0	0	0	-	-	#N/A
MMV396703	0.406	NA	NA	NA	0.229514	0.0158079	66.54	52.019	16.1028	#N/A	#N/A	#N/A	23.3378	2.63734	10	0	N/D	N/D	#N/A	#N/A	#N/A
MMV396704	1.19	NA	NA	NA	0.894318	0.00635272	54.6523	43.8261	33.9858	#N/A	#N/A	#N/A	28.554	4.23218	10	0	N/D	N/D	#N/A	#N/A	#N/A
MMV396705	1.39	NA	NA	NA	0.516086	0.0163025	45.898	27.0658	23.5802	#N/A	#N/A	#N/A	72.4281	4.74873	10	0	N/D	N/D	#N/A	#N/A	#N/A
MMV396715	1.73	NA	NA	NA	0.194267	0.00438876	79.0204	77.5044	56.08	0.7678	0.9548	0.275	24.2894	8.00945	10	0	N/D	N/D	#N/A	#N/A	4.13
MMV396717	0.916	NA	NA	NA	10	0	46.1294	20.6479	19.9633	#N/A	#N/A	#N/A	0	0	10	0	0	0	-	-	#N/A
MMV396719	1.15	NA	NA	NA	0.21657	0.00916127	81.1741	81.1454	66.0072	1.134	1.167	0.7146	12.6091	12.0486	10	0	21	1.947	#N/A	#N/A	>10
MMV396723	1.24	NA	NA	NA	0.237177	0.000890246	80.423	57.8951	36.243	#N/A	#N/A	#N/A	99.9308	0.064731	1.8207	0.520143	N/D	N/D	#N/A	#N/A	#N/A
MMV396726	1.16	NA	NA	NA	5.25673	0.00513779	52.8242	27.2655	21.5122	#N/A	#N/A	#N/A	44.7615	8.75733	10	0	N/D	N/D	#N/A	#N/A	#N/A
MMV396736	1.06	NA	NA	NA	0.394216	0.0680411	65.7261	44.1369	5.5682	#N/A	#N/A	#N/A	99.2333	0.572639	4.46064	0.738128	N/D	N/D	#N/A	#N/A	#N/A
MMV396744	0.832	NA	NA	NA	10	0	15.0198	0	0	#N/A	#N/A	#N/A	0	0	10	0	28	1.607	#N/A	#N/A	#N/A
MMV396749	0.928	NA	NA	NA	0.137754	0.0288967	68.5936	64.141	62.0392	0.8919	0.7683	0.9222	47.2952	3.47805	10	0	N/D	N/D	#N/A	#N/A	2.335
MMV396770	1.33	NA	NA	NA	6.53818	0.392802	62.1172	24.639	16.1505	#N/A	#N/A	#N/A	27.4206	0.878351	10	0	N/D	N/D	#N/A	#N/A	#N/A
MMV396794	1.16	NA	NA	NA	0.575939	0.0143327	78.0976	40.3641	22.6119	#N/A	#N/A	#N/A	99.7632	0.0201966	2.04962	1.52663	N/D	N/D	#N/A	#N/A	#N/A
MMV396797	0.477	NA	NA	NA	3.70919	0.516852	76.061	74.8953	71.1274	#N/A	#N/A	#N/A	7.54426	13.067	10	0	22	1.289	#N/A	#N/A	#N/A
MMV403679	0.929	NA	NA	NA	10	0	27.7609	23.6796	16.679	#N/A	#N/A	#N/A	30.2067	52.3196	10	0	N/D	N/D	#N/A	#N/A	#N/A
MMV498479	ND	1.663	NA	NA	3.27674	0.0822243	40.9423	28.8321	28.508	#N/A	#N/A	#N/A	29.3306	36.3535	10	0	N/D	N/D	#N/A	#N/A	#N/A
MMV638723	0.385	NA	NA	NA	10	0	42.5977	40.4969	35.7834	#N/A	#N/A	#N/A	0	0	10	0	29	2.96	#N/A	#N/A	#N/A
MMV645672	0.89	NA	NA	NA	0.254496	0.00233543	60.7248	52.9183	36.3795	#N/A	#N/A	#N/A	98.8135	0.848082	0.212962	0.0104994	N/D	N/D	#N/A	#N/A	#N/A
MMV665783	ND	0.0338	NA	NA	0.311799	0.0677023	42.7446	41.1911	19.4754	#N/A	#N/A	#N/A	29.1675	27.3437	10	0	N/D	N/D	#N/A	#N/A	#N/A
MMV665785	0.161	0.2505	0.26416	NA	0.0932633	0.00529699	76.8807	76.7818	70.4269	0.3054	0.1189	0.2148	7.99153	2.44481	10	0	0	0	-	-	2.8
MMV665786	0.846	0.408	NA	NA	0.395908	0.0138171	68.8965	66.672	61.0986	#N/A	#N/A	#N/A	21.9749	19.3904	10	0	N/D	N/D	#N/A	#N/A	#N/A
MMV665789	0.603	0.592	NA	NA	0.801358	0.0127194	66.5581	44.4307	29.2005	#N/A	#N/A	#N/A	14.8845	5.95358	10	0	29	0.722	#N/A	#N/A	2.27
MMV665794	0.313	0.13716	NA	NA	6.39941	1.08831	42.7171	15.6056	0	#N/A	#N/A	#N/A	99.4858	0.162038	0.0464068	0.00102819	N/D	N/D	#N/A	#N/A	#N/A
MMV665796	1.43	0.168319	NA	NA	0.427215	0.0159379	78.0481	67.7977	29.1034	#N/A	#N/A	#N/A	34.7393	17.7184	10	0	N/D	N/D	#N/A	#N/A	#N/A
MMV665797	0.584	0.639573	NA	NA	0.248406	0.0139116	65.8715	59.5438	28.9784	#N/A	#N/A	#N/A	69.0371	12.5116	10	0	N/D	N/D	#N/A	#N/A	#N/A
MMV665798	ND	0.801928	NA	NA	10	0	42.251	33.7672	24.869	#N/A	#N/A	#N/A	51.0508	1.37986	10	0	N/D	N/D	#N/A	#N/A	#N/A
MMV665800	1.37	0.875234	NA	NA	1.45495	0.0708248	76.7218	78.5687	46.4667	#N/A	#N/A	#N/A	0	0	10	0	22	0.842	#N/A	#N/A	2.67
MMV665803	0.728	0.956426	NA	NA	0.316493	0.150836	78.7118	76.8507	42.4376	#N/A	#N/A	#N/A	0	0	10	0	25	1.127	#N/A	#N/A	#N/A
MMV665805	0.117	0.0619	NA	NA	0.373527	0.0974563	78.5286	80.0272	81.3861	#N/A	#N/A	#N/A	96.5197	1.85467	1.62383	0.425097	N/D	N/D	#N/A	#N/A	#N/A
MMV665806	0.769	0.5273	NA	NA	2.1759	0.203869	64.1848	32.2597	14.4056	#N/A	#N/A	#N/A	0	0	10	0	23	0.674	#N/A	#N/A	3.07
MMV665807	ND	0.9733	NA	NA	3.77422	0.523744	51.6476	20.2326	0	#N/A	#N/A	#N/A	99.7649	0.141733	0.00920372	0.000626712	N/D	N/D	#N/A	#N/A	#N/A
MMV665809	ND	1.4809	NA	NA	1.08786	0.0403228	68.8003	45.4691	16.2223	#N/A	#N/A	#N/A	91.4672	3.49233	6.61412	0.207273	N/D	N/D	#N/A	#N/A	#N/A
MMV665810	1.01	0.419335	1.8908	NA	1.83761	0.082237	32.2353	1.31167	0	#N/A	#N/A	#N/A	7.81874	3.18836	10	0	38	1.957	#N/A	#N/A	#N/A
MMV665812	ND	2.1685	NA	NA	4.00825	0.479397	45.8633	14.8599	12.1819	#N/A	#N/A	#N/A	0	0	10	0	21	1.749	#N/A	#N/A	#N/A
MMV665813	ND	2.7659	NA	NA	6.77686	0.139112	59.0996	45.256	42.047	#N/A	#N/A	#N/A	97.7188	1.39763	1.39928	0.00256746	N/D	N/D	#N/A	#N/A	#N/A
MMV665814	1.01	0.328	2.9214	NA	0.851944	0.0170276	64.7536	43.8859	27.0577	#N/A	#N/A	#N/A	99.0683	0.262293	1.07817	0.026841	N/D	N/D	#N/A	#N/A	#N/A
MMV665817	ND	4.4176	NA	NA	4.38233	0.00967964	47.6053	26.1136	17.3135	#N/A	#N/A	#N/A	61.635	1.48852	10	0	N/D	N/D	#N/A	#N/A	#N/A
MMV665820	0.52	15	NA	NA	2.90314	0.28515	55.1786	44.9953	37.9255	#N/A	#N/A	#N/A	84.367	9.23241	1.12554	0.0921428	N/D	N/D	#N/A	#N/A	#N/A
MMV665824	ND	0.00692	NA	NA	0.146587	0.00196813	70.1683	65.4895	52.9863	#N/A	#N/A	#N/A	9.52227	8.74437	10	0	24	0.954	#N/A	#N/A	2.4
MMV665826	1.09	0.0796	0.878201	NA	0.230932	0.00635364	77.4361	75.8464	56.837	#N/A	#N/A	#N/A	94.3916	0.675274	0.905228	0.264122	N/D	N/D	#N/A	#N/A	#N/A
MMV665827	0.119	0.1657	0.125216	NA	0.669944	0.0148957	65.5274	61.4441	45.5357	0.7377	1.478	0.1548	67.2731	6.73874	10	0	N/D	N/D	#N/A	#N/A	#N/A
MMV665830	1.005	0.2497	NA	NA	0.617748	0.0155298	73.9199	52.1835	9.39089	#N/A	#N/A	#N/A	99.5891	0.274479	3.16574	0.280439	N/D	N/D	#N/A	#N/A	#N/A
MMV665831	0.205	0.2674	0.969096	NA	0.00857349	0.000115424	71.9134	69.3032	57.2225	0.1864	0.1032	0.1378	65.7541	12.1448	10	0	N/D	N/D	#N/A	#N/A	2.13
MMV665836	0.551	0.2921	0.342	NA	9.0853	0.593474	52.9943	22.992	10.4362	#N/A	#N/A	#N/A	22.366	11.9589	10	0	N/D	N/D	#N/A	#N/A	#N/A
MMV665840	0.838	0.523	NA	NA	7.29537	0.328925	44.247	10.1186	6.82032	#N/A	#N/A	#N/A	7.14661	8.11077	10	0	23	1.25	#N/A	#N/A	#N/A
MMV665841	0.146	0.554	0.872769	NA	0.363928	0.102418	68.0212	60.1703	25.1613	#N/A	#N/A	#N/A	0	0	10	0	33	2.98	#N/A	#N/A	#N/A
MMV665843	ND	0.628	NA	NA	1.7938	0.444422	42.9174	22.1922	13.675	#N/A	#N/A	#N/A	89.6351	1.05627	1.0412	0.0973902	N/D	N/D	#N/A	#N/A	#N/A
MMV665850	ND	0.921	NA	NA	1.41896	0.00699539	58.5866	38.5363	22.4592	#N/A	#N/A	#N/A	96.5197	1.85467	1.30675	0.114242	N/D	N/D	#N/A	#N/A	#N/A
MMV665852	1.16	1.028	NA	NA	7.13879	0.0495763	72.4703	29.8751	15.2969	#N/A	#N/A	#N/A	100.449	0.221468	0.196279	0.00288591	N/D	N/D	#N/A	#N/A	#N/A
MMV665857	ND	1.654	NA	NA	0.926056	1.42338	72.6732	19.4796	2.6086	3.32	1.561	2.578	18.8398	18.0361	10	0	0	0	-	-	3.47
MMV665864	0.706	2.157	NA	NA	2.75564	1.37015	66.4448	25.9348	12.1928	#N/A	#N/A	#N/A	93.8455	2.5114	0.603181	0.100835	N/D	N/D	#N/A	#N/A	#N/A
MMV665874	0.00671	0.0158022	NA	NA	0.0124563	0.000409467	65.0877	56.5913	51.5601	0.2741	0.2124	0.1002	23.7803	9.50832	10	0	N/D	N/D	#N/A	#N/A	2.465
MMV665875	0.545	0.140054	NA	NA	0.0647755	0.000381672	33.6871	37.1829	38.3809	#N/A	#N/A	#N/A	25.7234	40.9434	10	0	N/D	N/D	#N/A	#N/A	#N/A
MMV665876	0.259	0.166673	NA	NA	0.147453	0.0300221	65.7653	59.9855	48.5797	#N/A	#N/A	#N/A	67.0663	4.934	10	0	N/D	N/D	#N/A	#N/A	#N/A
MMV665878	0.139	0.266334	NA	NA	0.0513867	0.00406346	79.4373	80.4582	79.7775	0.2798	0.2118	0.1835	76.945	9.26285	10	0	N/D	N/D	#N/A	#N/A	2.67
MMV665879	ND	0.281735	NA	NA	1.82103	0.0771939	56.2017	32.3588	22.791	#N/A	#N/A	#N/A	88.4414	1.24098	2.08079	0.0302496	N/D	N/D	#N/A	#N/A	#N/A
MMV665881	1.06	0.330442	NA	NA	2.64907	0.406228	47.016	17.6389	9.37565	#N/A	#N/A	#N/A	56.9277	13.7051	10	0	N/D	N/D	#N/A	#N/A	#N/A
MMV665882	0.466	0.337088	NA	NA	0.590883	0.14815	73.8199	69.0321	39.6964	#N/A	#N/A	#N/A	0	0	10	0	3	0.113	#N/A	#N/A	1.33
MMV665883	0.745	0.36021	NA	NA	6.23036	0.0212073	51.968	37.5807	28.5348	#N/A	#N/A	#N/A	48.6391	18.9521	10	0	N/D	N/D	#N/A	#N/A	#N/A
MMV665886	1.03	0.774311	NA	NA	0.461576	0.00330024	47.3189	30.4273	17.6553	#N/A	#N/A	#N/A	98.0599	0.69899	0.256643	0.0535604	N/D	N/D	#N/A	#N/A	#N/A
MMV665888	ND	0.798516	NA	NA	1.83968	0.0200553	46.6748	30.014	0.57008	#N/A	#N/A	#N/A	99.3539	0.370296	1.67213	0.231042	N/D	N/D	#N/A	#N/A	#N/A
MMV665890	ND	0.806394	NA	NA	0.62821	0.279491	67.1381	58.9501	32.8073	#N/A	#N/A	#N/A	3.27886	4.12003	10	0	28	3.155	#N/A	#N/A	#N/A
MMV665891	1.07	0.809019	NA	NA	0.92779	0.055413	41.0153	24.4892	8.54012	#N/A	#N/A	#N/A	12.342	14.664	10	0	0	0	+	-	#N/A
MMV665894	0.536	0.906196	NA	NA	1.77924	1.01597	49.6606	30.7772	10.4893	#N/A	#N/A	#N/A	67.507	3.35077	10	0	N/D	N/D	#N/A	#N/A	#N/A
MMV665897	ND	0.926837	NA	NA	10	0	17.5408	6.21576	2.25693	#N/A	#N/A	#N/A	41.6544	16.3218	10	0	N/D	N/D	#N/A	#N/A	#N/A
MMV665898	1.22	0.982	NA	NA	0.788043	0.00363928	43.1475	9.25501	0	#N/A	#N/A	#N/A	91.4255	0.58429	4.72855	0.063833	N/D	N/D	#N/A	#N/A	#N/A
MMV665899	ND	1.01977	NA	NA	5.70087	2.28451	13.8613	7.51528	2.79598	#N/A	#N/A	#N/A	82.2053	3.26984	10	0.13898	N/D	N/D	#N/A	#N/A	#N/A
MMV665901	1.36	1.12031	NA	NA	1.42378	0.185754	59.1594	45.9079	40.2887	#N/A	#N/A	#N/A	8.26378	14.3133	10	0	30	1.061	#N/A	#N/A	#N/A
MMV665902	0.893	1.13553	NA	NA	0.623821	0.0261116	63.9698	35.2128	0	#N/A	#N/A	#N/A	85.1931	2.17097	4.57581	1.74711	N/D	N/D	#N/A	#N/A	#N/A
MMV665904	ND	1.45571	NA	NA	1.52036	0.0109073	31.4742	13.6899	6.74956	#N/A	#N/A	#N/A	57.4491	3.48668	10	0	N/D	N/D	#N/A	#N/A	#N/A
MMV665906	0.535	1.76545	NA	NA	9.17645	0.104031	67.529	58.8571	28.0905	#N/A	#N/A	#N/A	0	0	10	0	18	1.031	#N/A	#N/A	#N/A
MMV665908	ND	4.2758	NA	NA	1.68433	0.065158	32.568	17.9183	8.3677	#N/A	#N/A	#N/A	0	0	10	0	24	2.859	#N/A	#N/A	#N/A
MMV665909	1.36	4.5278	NA	NA	2.16282	0.0828576	34.1241	13.4995	11.0003	#N/A	#N/A	#N/A	98.4402	0.0803125	0.823684	0.0586874	N/D	N/D	#N/A	#N/A	#N/A
MMV665914	ND	15	NA	NA	2.25889	0.11119	49.2884	20.4648	16.024	#N/A	#N/A	#N/A	4.76779	8.25805	10	0	34	1.131	#N/A	#N/A	#N/A
MMV665915	0.448	0.212	0.24292	NA	0.404967	0.0420175	43.6303	32.2552	9.85912	#N/A	#N/A	#N/A	69.3625	1.64546	10	0	N/D	N/D	#N/A	#N/A	#N/A
MMV665916	0.0726	0.537	NA	NA	0.662753	0.250918	18.6184	11.4987	8.85401	#N/A	#N/A	#N/A	79.8683	5.70359	10	0	N/D	N/D	#N/A	#N/A	#N/A
MMV665917	ND	2.063	NA	NA	6.37168	2.25297	54.3131	24.7579	13.099	#N/A	#N/A	#N/A	0	0	10	0	22	1.461	#N/A	#N/A	#N/A
MMV665918	ND	2.107	NA	NA	6.57359	0.781512	72.6969	49.8865	32.0089	#N/A	#N/A	#N/A	15.8783	9.76341	10	0	25	1.319	#N/A	#N/A	#N/A
MMV665923	ND	0.1343	NA	NA	5.76189	0.178911	54.3464	48.0847	44.4829	#N/A	#N/A	#N/A	64.0604	4.5671	10	0	N/D	N/D	#N/A	#N/A	#N/A
MMV665924	1.06	0.2171	NA	NA	2.69984	0.0785085	58.2831	39.2594	8.21652	#N/A	#N/A	#N/A	22.0029	8.595	10	0	N/D	N/D	#N/A	#N/A	#N/A
MMV665927	0.555	0.538	NA	NA	0.716619	0.119748	43.1063	24.6852	12.1478	#N/A	#N/A	#N/A	66.173	5.77057	10	0	N/D	N/D	#N/A	#N/A	#N/A
MMV665928	0.642	0.639	0.84346	NA	0.631731	0.0783746	63.8453	57.0199	38.3736	#N/A	#N/A	#N/A	74.5973	8.3019	10	0	N/D	N/D	#N/A	#N/A	#N/A
MMV665929	0.843	0.72	NA	NA	0.52737	0.0647766	70.3282	48.1363	8.52441	#N/A	#N/A	#N/A	97.5473	0.545588	6.55114	0.39683	N/D	N/D	#N/A	#N/A	#N/A
MMV665934	1.07	2.499	NA	NA	10	0	32.6295	17.6632	5.35117	#N/A	#N/A	#N/A	0	0	10	0	24	1.819	#N/A	#N/A	#N/A
MMV665935	ND	7.72	0.692217	NA	1.01676	0.260299	52.6975	4.32434	0	#N/A	#N/A	#N/A	83.4957	1.19743	0.680968	0.124294	N/D	N/D	#N/A	#N/A	#N/A
MMV665936	ND	8.4	NA	NA	10	0	32.0753	1.67187	0	#N/A	#N/A	#N/A	99.4435	0.480192	2.06038	0.0223939	N/D	N/D	#N/A	#N/A	#N/A
MMV665939	ND	1.21281	NA	NA	10	0	14.7663	8.53671	4.94851	#N/A	#N/A	#N/A	0	0	10	0	20	1.561	#N/A	#N/A	#N/A
MMV665940	0.56	0.1875	NA	NA	0.65691	0.0560439	69.2505	41.5259	13.2794	#N/A	#N/A	#N/A	97.9388	0.165314	0.0217206	0.00907129	N/D	N/D	#N/A	#N/A	#N/A
MMV665941	0.255	0.6195	NA	NA	0.0519345	0.00010793	81.1726	72.8016	54.5383	#N/A	#N/A	#N/A	97.4167	0.554459	0.0905046	0.0113911	N/D	N/D	#N/A	#N/A	#N/A
MMV665943	1.42	0.2427	0.51194	1.0801	0.218002	0.00832473	75.9708	70.1216	51.3084	#N/A	#N/A	#N/A	59.1169	10.5565	10	0	N/D	N/D	#N/A	#N/A	#N/A
MMV665944	1.08	1.0947	NA	NA	2.1684	0.120088	40.3453	19.5996	13.088	#N/A	#N/A	#N/A	11.2129	5.35816	10	0	29	1.705	#N/A	#N/A	#N/A
MMV665946	1.16	0.908408	1.3407	NA	0.463908	0.0453146	59.4199	45.7543	17.97	#N/A	#N/A	#N/A	19.7474	20.4911	10	0	0	0	+	-	#N/A
MMV665948	ND	2.4589	NA	NA	1.67123	0.96058	47.9518	26.8607	28.6459	#N/A	#N/A	#N/A	23.8065	5.92297	10	0	N/D	N/D	#N/A	#N/A	#N/A
MMV665949	ND	2.4733	NA	NA	0.877315	0.0269237	73.2111	53.2931	11.4169	#N/A	#N/A	#N/A	78.2977	3.69583	10	0	N/D	N/D	#N/A	#N/A	#N/A
MMV665953	2.06	5.406	NA	NA	3.98069	1.52922	77.3725	55.4335	36.4648	#N/A	#N/A	#N/A	100.071	0.209151	0.345573	0.086233	N/D	N/D	#N/A	#N/A	#N/A
MMV665954	1.72	8.7397	NA	NA	4.47599	0.861728	20.6474	14.2331	9.10033	#N/A	#N/A	#N/A	94.1173	0.48422	0.844516	0.275827	N/D	N/D	#N/A	#N/A	#N/A
MMV665961	ND	15	NA	NA	3.51893	0.036117	58.2958	45.1151	44.8536	#N/A	#N/A	#N/A	80.81	4.78646	0.121564	0.0106692	N/D	N/D	#N/A	#N/A	#N/A
MMV665969	0.393	15	NA	NA	7.64165	0.356084	49.9359	42.1039	30.3675	#N/A	#N/A	#N/A	0	0	10	0	0	0	-	-	#N/A
MMV665971	0.489	0.746141	15	NA	10	0	61.259	46.2092	0.52637	#N/A	#N/A	#N/A	59.3909	6.36552	10	0	N/D	N/D	#N/A	#N/A	#N/A
MMV665972	1.14	15	NA	NA	1.88013	0.0980884	67.7547	26.0877	0.68526	#N/A	#N/A	#N/A	100.158	0.43245	1.02323	0.631663	N/D	N/D	#N/A	#N/A	#N/A
MMV665977	0.205	0.1031	0.425091	NA	0.21041	0.00780835	66.7494	60.5212	36.7658	#N/A	#N/A	#N/A	97.6882	0.1497	0.909948	0.417332	N/D	N/D	#N/A	#N/A	#N/A
MMV665979	0.685	0.1742	NA	NA	0.201368	0.021079	69.4896	60.0025	23.1584	#N/A	#N/A	#N/A	45.5477	8.37894	10	0	N/D	N/D	#N/A	#N/A	#N/A
MMV665980	ND	0.2108	NA	NA	1.51433	0.159554	53.4431	45.6984	23.2874	#N/A	#N/A	#N/A	63.9673	2.91555	10	0	N/D	N/D	#N/A	#N/A	#N/A
MMV665987	0.534	0.364	NA	NA	3.41464	2.53245	52.3606	34.9211	18.5832	#N/A	#N/A	#N/A	99.3698	0.7177	0.470818	0.0113852	N/D	N/D	#N/A	#N/A	#N/A
MMV665994	0.8355	0.498	NA	NA	4.55848	0.317639	67.3551	31.2567	10.8283	#N/A	#N/A	#N/A	79.4639	0.638839	10	0	N/D	N/D	#N/A	#N/A	#N/A
MMV666009	0.994	1.117	NA	NA	9.76117	1.12339	18.315	0	0	#N/A	#N/A	#N/A	0	0	10	0	23	1.427	#N/A	#N/A	#N/A
MMV666020	ND	1.969	NA	NA	2.86948	0.313005	13.7818	6.91239	6.39243	#N/A	#N/A	#N/A	76.1509	4.24033	10	0	N/D	N/D	#N/A	#N/A	#N/A
MMV666021	0.0944	1.998	NA	NA	0.213891	0.0398345	59.3024	51.7741	33.1235	#N/A	#N/A	#N/A	0	0	10	0	N/D	N/D	#N/A	#N/A	#N/A
MMV666022	0.83	2.369	NA	NA	10	0	57.674	31.2396	13.1538	#N/A	#N/A	#N/A	96.5464	0.70798	0.592023	0.0639329	N/D	N/D	#N/A	#N/A	#N/A
MMV666023	0.0368	2.734	NA	NA	3.52382	0.207109	52.2422	25.9069	14.5877	#N/A	#N/A	#N/A	29.0912	11.8588	10	0	N/D	N/D	#N/A	#N/A	#N/A
MMV666025	1.26	3.37	NA	NA	10	0	45.7017	30.6314	0	2.866	1.23	0.1016	22.8101	3.39456	10	0	N/D	N/D	#N/A	#N/A	#N/A
MMV666026	ND	3.84	NA	NA	0.781299	0.465998	50.6498	34.6629	14.7503	#N/A	#N/A	#N/A	0	0	10	0	29	3.08	#N/A	#N/A	#N/A
MMV666054	0.513	0.499444	NA	NA	10	0	25.4827	19.5382	19.1878	#N/A	#N/A	#N/A	32.0657	5.153	10	0	N/D	N/D	#N/A	#N/A	#N/A
MMV666057	ND	0.610735	NA	NA	1.28207	0.28527	62.5276	32.3982	3.74947	#N/A	#N/A	#N/A	80.7544	4.70383	3.94548	1.47098	N/D	N/D	#N/A	#N/A	#N/A
MMV666060	ND	0.848637	NA	NA	0.91203	0.0488741	51.1012	32.0453	9.13492	#N/A	#N/A	#N/A	0	0	10	0	20	1.257	#N/A	#N/A	#N/A
MMV666061	0.53	0.865109	NA	NA	0.409232	0.0206122	72.3697	68.41	42.2404	1.914	0.8055	1.225	79.6192	3.49496	10	0	N/D	N/D	#N/A	#N/A	#N/A
MMV666062	0.282	0.868968	NA	NA	4.25275	0.0735813	24.3608	0	0	#N/A	#N/A	#N/A	55.5147	9.3953	10	0	N/D	N/D	#N/A	#N/A	#N/A
MMV666067	0.663	1.01638	NA	NA	0.492404	0.0214341	38.6461	28.3259	0	#N/A	#N/A	#N/A	3.03301	5.25333	10	0	0	0	-	-	#N/A
MMV666069	1.43	1.1595	NA	NA	0.806116	0.0841727	63.6826	48.0852	15.3518	#N/A	#N/A	#N/A	63.0857	4.52381	10	0	N/D	N/D	#N/A	#N/A	#N/A
MMV666070	ND	1.32694	NA	NA	2.01151	0.585465	41.6213	7.91538	0.81548	#N/A	#N/A	#N/A	74.6619	1.25466	10	0	N/D	N/D	#N/A	#N/A	#N/A
MMV666071	ND	1.42496	NA	NA	2.17443	0.194018	68.1647	44.2825	21.9453	#N/A	#N/A	#N/A	0	0	10	0	38	1.849	#N/A	#N/A	#N/A
MMV666072	ND	1.48829	NA	NA	1.24769	0.103126	52.3569	23.6531	10.5263	#N/A	#N/A	#N/A	97.3581	0.964822	0.269772	0.0206502	N/D	N/D	#N/A	#N/A	#N/A
MMV666075	ND	15	NA	NA	10	0	11.8342	0	0	#N/A	#N/A	#N/A	15.2363	13.3635	10	0	28	1.99	#N/A	#N/A	#N/A
MMV666079	1.31	0.431	NA	NA	0.43168	0.049297	79.8141	72.0861	28.9888	#N/A	#N/A	#N/A	56.3189	6.53948	10	0	N/D	N/D	#N/A	#N/A	#N/A
MMV666080	1.17	0.533	0.427858	NA	3.65884	0.387985	53.6701	35.6398	13.4907	#N/A	#N/A	#N/A	99.7116	0.231955	0.77012	0.00860529	N/D	N/D	#N/A	#N/A	#N/A
MMV666081	ND	0.63	NA	NA	1.01174	0.0186389	46.6256	21.7753	8.02689	#N/A	#N/A	#N/A	87.6901	0.855759	0.802958	0.287177	N/D	N/D	#N/A	#N/A	#N/A
MMV666093	ND	1.333	NA	NA	1.47176	0.0543299	32.0567	14.5765	9.20255	#N/A	#N/A	#N/A	9.52227	8.74437	10	0	24	1.005	#N/A	#N/A	2.4
MMV666095	1.19	1.507	NA	NA	4.27499	0.724436	44.8019	24.0024	16.9939	#N/A	#N/A	#N/A	39.5632	24.7664	10	0	N/D	N/D	#N/A	#N/A	#N/A
MMV666101	0.148	12.5	NA	NA	10	0	24.8514	0	0	#N/A	#N/A	#N/A	41.4943	7.39002	10	0	N/D	N/D	#N/A	#N/A	#N/A
MMV666102	ND	0.239309	NA	NA	3.02009	0.149241	66.6928	18.415	5.79208	#N/A	#N/A	#N/A	40.4459	8.40702	10	0	N/D	N/D	#N/A	#N/A	#N/A
MMV666103	1	0.396639	NA	NA	6.47549	0.208928	43.656	30.1158	22.9286	#N/A	#N/A	#N/A	0	0	10	0	26	1.74	#N/A	#N/A	#N/A
MMV666105	1.19	0.844599	NA	NA	0.93537	0.127899	21.5595	13.7176	10.9216	#N/A	#N/A	#N/A	91.4672	3.49233	2.42144	0.0879553	N/D	N/D	#N/A	#N/A	#N/A
MMV666106	1.07	1.04208	NA	NA	1.7156	0.0794795	46.3975	42.0452	38.5662	#N/A	#N/A	#N/A	0	0	10	0	39	0.875	#N/A	#N/A	2.065
MMV666108	1.14	1.44926	NA	NA	0.509011	0.0656679	67.4616	41.0503	18.7808	#N/A	#N/A	#N/A	0	0	10	0	23	1.672	#N/A	#N/A	#N/A
MMV666109	ND	2.2902	NA	NA	1.33169	0.0316128	55.8972	34.0111	25.7587	#N/A	#N/A	#N/A	1.84158	3.18971	10	0	0	0	+	+	#N/A
MMV666110	1.75	4.2594	NA	NA	3.96428	0.0842357	48.0339	1.7056	0	#N/A	#N/A	#N/A	20.9357	16.2467	10	0	N/D	N/D	#N/A	#N/A	#N/A
MMV666116	0.548	0.679327	NA	NA	1.14007	0.0112465	60.6037	37.7099	31.3548	#N/A	#N/A	#N/A	0	0	10	0	26	0.901	#N/A	#N/A	2.13
MMV666123	ND	15	NA	NA	10	0	32.6454	19.9345	15.3687	#N/A	#N/A	#N/A	46.7469	4.06511	10	0	N/D	N/D	#N/A	#N/A	#N/A
MMV666124	ND	1.12565	NA	NA	0.412288	0.0431583	76.4562	71.8003	33.9731	#N/A	#N/A	#N/A	78.8202	6.60027	10	0	N/D	N/D	#N/A	#N/A	#N/A
MMV666125	0.381	2.844	NA	NA	9.84526	0.692135	59.8968	55.6892	32.2853	#N/A	#N/A	#N/A	0	0	10	0	0	0	-	-	#N/A
MMV666596	0.135	1.477	NA	NA	0.869404	0.0589989	49.8938	26.2678	12.3567	#N/A	#N/A	#N/A	99.9397	0.2168	0.775332	0.0759311	N/D	N/D	#N/A	#N/A	#N/A
MMV666597	0.551	2.123	NA	NA	10	0	23.5318	11.4596	9.34638	#N/A	#N/A	#N/A	0	0	10	0	3	0.112	#N/A	#N/A	#N/A
MMV666599	ND	1.05194	NA	NA	1.77214	0.260178	54.0033	24.2185	15.2802	#N/A	#N/A	#N/A	99.0576	0.140116	0.116265	0.0105033	N/D	N/D	#N/A	#N/A	#N/A
MMV666600	0.2155	0.698209	NA	NA	1.01899	0.00580757	21.5631	7.43619	5.00008	#N/A	#N/A	#N/A	69.2629	4.96592	10	0	N/D	N/D	#N/A	#N/A	#N/A
MMV666601	0.154	2.325	NA	NA	0.493427	0.0859808	14.3797	3.16784	0.39175	#N/A	#N/A	#N/A	92.3112	1.9672	1.49831	0.165196	N/D	N/D	#N/A	#N/A	#N/A
MMV666604	1.51	1.26272	NA	NA	10	0	60.5187	53.1351	13.3058	#N/A	#N/A	#N/A	4.3111	0.807754	10	0	18	0.79	#N/A	#N/A	#N/A
MMV666607	0.142	0.818	0.282748	NA	0.662551	0.0283663	48.9964	43.7587	29.0112	#N/A	#N/A	#N/A	0	0	10	0	33	1.855	#N/A	#N/A	#N/A
MMV666686	0.814	0.352	NA	NA	0.244104	0.013065	78.7671	43.6896	12.0002	3.902	3.93	1.252	73.5732	2.50096	10	0	N/D	N/D	#N/A	#N/A	#N/A
MMV666687	0.782	0.2796	NA	NA	0.218272	0.00517931	73.7448	56.9932	7.83562	#N/A	#N/A	#N/A	99.0087	0.403906	0.835863	0.0456909	N/D	N/D	#N/A	#N/A	#N/A
MMV666688	0.263	0.876429	NA	NA	5.26787	0.0170874	37.8655	26.1596	17.7955	#N/A	#N/A	#N/A	0	0	10	0	23	1.375	#N/A	#N/A	#N/A
MMV666689	0.532	1.11704	NA	NA	1.1027	0.0742222	62.9657	43.9579	20.837	#N/A	#N/A	#N/A	100.221	0.272839	2.62774	0.0116155	N/D	N/D	#N/A	#N/A	#N/A
MMV666691	0.168	0.1632	0.299684	0.35	1.36895	0.2173	49.7219	35.6245	19.8844	#N/A	#N/A	#N/A	58.6906	3.411	10	0	N/D	N/D	#N/A	#N/A	#N/A
MMV666692	0.387	0.970292	NA	NA	8.40447	0.186963	39.7004	15.9954	9.03947	#N/A	#N/A	#N/A	8.97493	4.06333	10	0	16	0.925	#N/A	#N/A	1.935
MMV666693	0.0238	0.0643979	NA	NA	0.317179	0.0853527	49.7346	40.2643	34.9288	#N/A	#N/A	#N/A	70.479	0.682246	10	0	N/D	N/D	#N/A	#N/A	#N/A
MMV667486	ND	0.079	0.259089	0.2377	9.75637	5.20172	16.0137	7.69717	5.21865	#N/A	#N/A	#N/A	0	0	10	0	28	2.141	#N/A	#N/A	#N/A
MMV667487	ND	0.01879	0.0728	NA	5.68448	2.42702	46.7944	13.2027	7.4646	#N/A	#N/A	#N/A	0	0	10	0	23	1.843	#N/A	#N/A	#N/A
MMV667488	0.373	1.39861	NA	NA	0.352685	0.0283236	66.8909	65.1203	40.3164	2.262	2.096	0.771	75.8861	1.55966	10	0	N/D	N/D	#N/A	#N/A	2.13
MMV667489	0.939	NA	NA	NA	6.21879	0.3721	46.6128	14.9781	8.03587	#N/A	#N/A	#N/A	55.586	31.5767	10	0	N/D	N/D	#N/A	#N/A	#N/A
MMV667490	1.79	NA	NA	NA	0.383397	0.00278527	75.556	73.6424	40.0004	2.505	2.916	2.405	65.3881	8.97897	10	0	N/D	N/D	#N/A	#N/A	2.27
MMV667491	1.23	NA	NA	NA	0.319168	0.023977	77.4167	63.4326	22.5753	#N/A	#N/A	#N/A	100.248	0.117027	2.65009	0.387809	N/D	N/D	#N/A	#N/A	#N/A
MMV667492	1.19	NA	NA	NA	1.52326	0.0550434	65.354	57.8768	33.2552	#N/A	#N/A	#N/A	57.2348	5.78374	10	0	N/D	N/D	#N/A	#N/A	#N/A
